# Supplementary material for: Advances in Potassium Silicate-Induced Drought Tolerance in Tropical Tree Seedlings: Effects on Morphological Traits, Physiological Responses, and Biochemical Regulation
Source: Plants (Basel). 2025 Dec 10;14(24):3760. doi: 10.3390/plants14243760 (PMC12736938; doi:10.3390/plants14243760)
Supplement: Supplementary file 1 [file plants-14-03760-s001.zip]

Archive with 1 entries (1 files):
- plants-3988219-supplementary.pdf
